# Supplementary material for: Evaluation of Substituted N-Phenylpiperazine Analogs as D3 vs. D2 Dopamine Receptor Subtype Selective Ligands
Source: Molecules. 2021 May 26;26(11):3182. doi: 10.3390/molecules26113182 (PMC8198181; doi:10.3390/molecules26113182)
Supplement: Supplementary file 1 [file molecules-26-03182-s001.zip]

Archive with 1 entries (1 files):
- molecules-1219670-supplementary.pdf
